# Supplementary material for: Serum Indoxyl Sulfate as a Potential Biomarker of Peripheral Arterial Stiffness in Patients with Non-Dialysis Chronic Kidney Disease Stages 3 to 5
Source: Toxins (Basel). 2025 Jun 5;17(6):283. doi: 10.3390/toxins17060283 (PMC12197566; doi:10.3390/toxins17060283)
Supplement: Supplementary file 1 [file toxins-17-00283-s001.zip]

Archive with 1 entries (1 files):
- toxins-3638777-supplementary.pdf
